# Supplementary material for: 2-Methyl-6-(4-aminophenyl)-4,5-dihydro-3(2H)-pyridazinone Synthon for Some New Annelated 1,2,3-Selena/Thiadiazoles and 2H-Diazaphospholes with Anticipated Biological Activity and Quantum Chemical Calculations
Source: Molecules. 2023 Jan 28;28(3):1280. doi: 10.3390/molecules28031280 (PMC9920368; doi:10.3390/molecules28031280)
Supplement: Supplementary file 1 [file molecules-28-01280-s001.zip]

Archive with 1 entries (1 files):
- molecules-2172119-supplementary.pdf
